# Supplementary material for: A novel isothermal whole genome sequencing approach for Monkeypox Virus
Source: Sci Rep. 2024 Sep 27;14:22333. doi: 10.1038/s41598-024-73613-3 (PMC11437064; doi:10.1038/s41598-024-73613-3)
Supplement: Supplementary file 2 — Supplementary material 2 (XLSX 10.6 kb) [file 41598_2024_73613_MOESM2_ESM.xlsx]

## Sheet: Tabelle1
Table S1: Table with primers used for MPXV WGS.
Primer name	Sequence (5'--->3')	Number of annealing positions (ON792320.1)	P1	P2	P3
MPXV_01	ATA CGA *T* A	24	x	x	x
MPXV_02	TAA CGA *T* A	30	x	x	x
MPXV_03	TAA TAC *G* A	11	x	x	x
MPXV_04	TAC GAT *A* A	14	x	x	x
MPXV_05	TAC GAT *A* T	18	x	x
MPXV_06	TAT ACG *A* T	33	x	x	x
MPXV_ter2	TTA GTC *A* A	21		x	x
