# Supplementary material for: A novel isothermal whole genome sequencing approach for Monkeypox Virus
Source: Sci Rep. 2024 Sep 27;14:22333. doi: 10.1038/s41598-024-73613-3 (PMC11437064; doi:10.1038/s41598-024-73613-3)
Supplement: Supplementary file 3 — Supplementary material 3 (XLSX 26.2 kb) [file 41598_2024_73613_MOESM3_ESM.xlsx]

## Sheet: Tabelle1
Table S2: Coverages and Ct-values of each sample amplified in this study.
Sample	Matrice	Ct-value	coverage 1x	coverage 10x	Mapped reads (%)
MPXV04	Clinical	-	99.9924	99.9944	99.5
MPXV04	Extracted	22.1759	98.4054	95.34	99.8
MPXV14	Clinical	-	92.3441	88.6454	90.129
MPXV14	Extracted	22.7053	93.1883	88.3681	97.5976
MPXV19	Clinical	-	99.9868	93.2542	84.3293
MPXV19	Extracted	22.8608	96.3373	91.6231	94.4516
MPXV20	Clinical	-	99.9995	97.1825	87.7411
MPXV20	Extracted	23.1536	97.9816	92.2178	96.5828
MPXV18	Clinical	-	99.9914	94.5435	88.5668
MPXV18	Extracted	23.708	99.0357	92.9865	98.0587
MPXV06	Clinical	-	100	100	89.3556
MPXV06	Extracted	25.6106	97.3681	93.7546	98.2694
MPXV21	Clinical	-	99.9919	99.7602	99.8875
MPXV21	Extracted	26.3701	98.3791	94.0669	99.8552
MPXV13	Clinical	-	99.9878	93.7176	77.3048
MPXV13	Extracted	26.5141	99.4945	94.6449	93.0149
MPXV08	Clinical	-	99.9909	99.8175	99.8781
MPXV08	Extracted	26.5922	97.6104	91.1298	98.8891
MPXV11	Clinical	-	99.9944	97.9451	98.9719
MPXV11	Extracted	26.9219	97.8183	93.5178	99.8798
MPXV07	Clinical	-	99.9904	98.015	98.675
MPXV07	Extracted	27.0674	98.4364	89.6797	98.8735
MPXV09	Clinical	-	99.4367	88.9638	67.1406
MPXV09	Extracted	27.3759	99.2907	92.8354	75.9458
MPXV05	Clinical	-	99.9904	93.9123	95.3
MPXV05	Extracted	28.824	94.9877	89.7472	90.6
MPXV16	Clinical	-	100	99.999	99.9217
MPXV16	Extracted	28.9454	99.9523	94.3726	99.9145
MPXV03	Clinical	-	99.9954	95.3101	75.8
MPXV03	Extracted	29.445	95.5474	90.7536	91.8
MPXV17	Clinical	-	34.6235	0	7.83
MPXV17	Extracted	29.7531	88.9897	36.7398	7.14
MPXV15	Clinical	-	99.9954	93.1578	99.9518
MPXV15	Extracted	30.7702	99.6882	93.9843	99.9348
MPXV10	Clinical	-	n.d.	n.d.	n.d.
MPXV10	Extracted	42.3091	n.d.	n.d.	n.d.
MPXV12	Clinical	-	n.d.	n.d.	n.d.
MPXV12	Extracted	45	n.d.	n.d.	n.d.
